# Supplementary material for: Biosynthetic flexibility of Pseudomonas aeruginosa leads to hydroxylated 2-alkylquinolones with proinflammatory host response
Source: Commun Chem. 2023 Jul 3;6:138. doi: 10.1038/s42004-023-00937-y (PMC10318067; doi:10.1038/s42004-023-00937-y)
Supplement: Supplementary file 4 — Supplementary Data 2 [file 42004_2023_937_MOESM4_ESM.xlsx]

## Sheet: Sheet1
Time, [h]	Control (DMSO)	SD (DMSO)	OD600 (2'-OH-NQ)	SD (2'-OH-NQ)	OD600 (2'-OH-NQNO)	SD (2'-OH-NQNO)	OD600 (NQ)	SD (NQ)	OD600 (NQNO)	SD (NQNO)
0	0	0	0	0	0	0	0	0	0	0
1.5	0.23	0.006	0.27	0.01	0.22	0.026	0.3	0.01	0.24	0.013
1.5	0.22		0.29		0.16		0.32		0.26
1.5	0.23		0.29		0.21		0.3		0.23
3	0.6	0.029	0.56	0.006	0.38	0.037	0.43	0.008	0.26	0.016
3	0.56		0.57		0.29		0.42		0.24
3	0.63		0.56		0.35		0.44		0.28
4.5	1.57	0.019	1.47	0.041	1.07	0.059	1.18	0.016	0.42	0
4.5	1.53		1.41		0.94		1.14		0.42
4.5	1.57		1.51		1.06		1.16		0.42
6	1.68	0.013	1.68	0.013	1.37	0.029	1.62	0.026	0.88	0.026
6	1.66		1.67		1.33		1.56		0.93
6	1.69		1.7		1.4		1.61		0.87
7.5	1.76	0.036	1.75	0.006	1.49	0	1.72	0.006	1.17	0.045
7.5	1.75		1.75		1.49		1.73		1.27
7.5	1.68		1.74		1.49		1.72		1.26
9	1.76	0.014	1.75	0.013	1.41	0.031	1.75	0.008	1.32	0.008
9	1.76		1.76		1.48		1.74		1.31
9	1.73		1.73		1.47		1.76		1.33
