# Supplementary material for: Biosynthetic flexibility of Pseudomonas aeruginosa leads to hydroxylated 2-alkylquinolones with proinflammatory host response
Source: Commun Chem. 2023 Jul 3;6:138. doi: 10.1038/s42004-023-00937-y (PMC10318067; doi:10.1038/s42004-023-00937-y)
Supplement: Supplementary file 5 — Supplementary Data 3 [file 42004_2023_937_MOESM5_ESM.xlsx]

## Sheet: Sheet1
		Control	LPS 10 nM	NQ	2'OH-NQ	2'-Oxo-NQ	NQNO	2'OH-NQNO	2'-Oxo-NQNO
		284.773	398.182	217.616	664.318	463.864	81.6279	745.909	413.864
		267.273	460.227	164.535	534.318	417.273	120.349	790.455	414.773
		167.727	613.182	150.058	808.409	298.864	88.7209	549.318	283.864
		98.8636	311.591	109.244	332.045	333.864	104.302	133.864	204.091
		39.5455	160	204.826	103.409	322.273	90.5814	63.1818	132.5
	Number of values	5	5	5	5	5	5	5	5
	Minimum	39.55	160	109.2	103.4	298.9	81.63	63.18	132.5
	Maximum	284.8	613.2	217.6	808.4	463.9	120.3	790.5	414.8
	Range	245.2	453.2	108.4	705	165	38.72	727.3	282.3
	Mean	171.6	388.6	169.3	488.5	367.2	97.12	456.5	289.8
	Std. Deviation	105.7	168.7	43.58	277.5	70.09	15.37	340.1	125.6
	Std. Error of Mean	47.28	75.45	19.49	124.1	31.35	6.872	152.1	56.18
